# Supplementary material for: Adverse Effects of Intravesical OnabotulinumtoxinA Injection in Patients with Idiopathic Overactive Bladder or Neurogenic Detrusor Overactivity: A Systematic Review and Meta-Analysis of Randomized Controlled Studies
Source: Toxins (Basel). 2024 Aug 5;16(8):343. doi: 10.3390/toxins16080343 (PMC11359369; doi:10.3390/toxins16080343)
Supplement: Supplementary file 1 [file toxins-16-00343-s001.zip]

Archive with 12 entries (12 files):
- Supplement 1a.png
- Supplement 1b.png
- Supplement 1c.png
- Supplement 2a.png
- Supplement 2b.png
- Supplement 3a.png
- Supplement 3b.png
- Supplement 4a.png
- Supplement 4b.png
- Supplement 5.png
- Supplement 6.png
- Supplement 7.png
